# Supplementary material for: Host-feeding patterns of Culex mosquitoes in Iran
Source: Parasit Vectors. 2018 Dec 27;11:669. doi: 10.1186/s13071-018-3237-2 (PMC6307250; doi:10.1186/s13071-018-3237-2)
Supplement: Supplementary file 1 — Table S1. Blood-fed mosquitoes collected in Iran in the years 2015 and 2016 with information on the coordinates of the trapping site, elevation, biome, land use, trapping method, trapping date, mosquito species and identified source of blood meal. (XLSX 31 kb) [file 13071_2018_3237_MOESM1_ESM.xlsx]

## Sheet: all
Trapping site	X	Y	Elevation	Biome	Land use	Trapping method	Start date	End date	Mosquito species	Host species	Host group	Specimens
1	37.4626	49.4649	-27	Temperate broadleaf and mixed forest	rural	BG trap	2015-08-05 02:00:00	2015-08-12 02:00:00	Culex pipiens pipiens form pipiens	Homo sapiens	human	1
1	37.4626	49.4649	-27	Temperate broadleaf and mixed forest	rural	BG trap	2015-08-05 02:00:00	2015-08-12 02:00:00	Culex pipiens pipiens form pipiens	Canis lupus	non-human mammal	2
1	37.4626	49.4649	-27	Temperate broadleaf and mixed forest	rural	BG trap	2015-08-05 02:00:00	2015-08-12 02:00:00	Culex pipiens pipiens form pipiens	Anas spp.	bird	3
1	37.4626	49.4649	-27	Temperate broadleaf and mixed forest	rural	BG trap	2015-09-02 02:00:00	2015-09-10 02:00:00	Culex perexiguus	Homo sapiens	human	1
1	37.4626	49.4649	-27	Temperate broadleaf and mixed forest	rural	BG trap	2015-09-02 02:00:00	2015-09-10 02:00:00	Culex theileri	Bos taurus	non-human mammal	1
2	37.4198	49.9324	-24	Temperate broadleaf and mixed forest	natural	EVS trap	2015-07-15 02:00:00	2015-07-20 02:00:00	Culex pipiens pipiens form molestus	Homo sapiens	human	1
2	37.4198	49.9324	-24	Temperate broadleaf and mixed forest	natural	EVS trap	2015-07-15 02:00:00	2015-07-20 02:00:00	Culex pipiens pipiens form pipiens	Homo sapiens	human	2
2	37.4198	49.9324	-24	Temperate broadleaf and mixed forest	natural	EVS trap	2015-08-05 02:00:00	2015-08-12 02:00:00	Culex pipiens cf. quinquefasciatus	Gallus gallus	bird	1
2	37.4198	49.9324	-24	Temperate broadleaf and mixed forest	natural	EVS trap	2015-08-05 02:00:00	2015-08-12 02:00:00	Culex pipiens pipiens form pipiens	Gallus gallus	bird	1
2	37.4198	49.9324	-24	Temperate broadleaf and mixed forest	natural	EVS trap	2015-09-02 02:00:00	2015-09-10 02:00:00	Culex perexiguus	Anas spp.	bird	1
2	37.4198	49.9324	-24	Temperate broadleaf and mixed forest	natural	EVS trap	2015-09-02 02:00:00	2015-09-10 02:00:00	Anopheles marteri	Canis lupus	non-human mammal	1
2	37.4198	49.9324	-24	Temperate broadleaf and mixed forest	natural	EVS trap	2015-09-02 02:00:00	2015-09-10 02:00:00	Culex theileri	Bos taurus	non-human mammal	1
2	37.4198	49.9324	-24	Temperate broadleaf and mixed forest	natural	BG trap	2016-06-02 02:00:00	2016-06-06 02:00:00	Culex pipiens pipiens form pipiens	Homo sapiens	human	2
2	37.4198	49.9324	-24	Temperate broadleaf and mixed forest	natural	aspirator	2016-06-02 02:00:00	2016-06-06 02:00:00	Culex sitiens	Homo sapiens	human	1
2	37.4198	49.9324	-24	Temperate broadleaf and mixed forest	natural	aspirator	2016-06-02 02:00:00	2016-06-06 02:00:00	Culex pipiens pipiens form pipiens	Homo sapiens	human	2
2	37.4198	49.9324	-24	Temperate broadleaf and mixed forest	natural	EVS trap	2016-06-03 02:00:00	2016-06-04 02:00:00	Culex sitiens	Homo sapiens	human	1
2	37.4198	49.9324	-24	Temperate broadleaf and mixed forest	natural	aspirator	2016-07-02 02:00:00	2016-07-07 02:00:00	Culex sitiens	Homo sapiens	human	1
2	37.4198	49.9324	-24	Temperate broadleaf and mixed forest	natural	aspirator	2016-07-02 02:00:00	2016-07-07 02:00:00	Culex sitiens	Bos taurus	non-human mammal	1
2	37.4198	49.9324	-24	Temperate broadleaf and mixed forest	natural	BG trap	2016-07-02 02:00:00	2016-07-07 02:00:00	Culex pipiens pipiens form pipiens	Homo sapiens	human	1
2	37.4198	49.9324	-24	Temperate broadleaf and mixed forest	natural	BG trap	2016-07-02 02:00:00	2016-07-07 02:00:00	Culex pipiens cf. quinquefasciatus	Homo sapiens	human	1
2	37.4198	49.9324	-24	Temperate broadleaf and mixed forest	natural	BG trap	2016-07-02 02:00:00	2016-07-07 02:00:00	Culex pipiens pipiens form pipiens	Anas spp.	bird	1
2	37.4198	49.9324	-24	Temperate broadleaf and mixed forest	natural	aspirator	2016-08-08 02:00:00	2016-08-12 02:00:00	Culex pipiens pipiens form pipiens	Homo sapiens	human	3
2	37.4198	49.9324	-24	Temperate broadleaf and mixed forest	natural	EVS trap	2016-08-10 02:00:00	2016-08-11 02:00:00	Culex sitiens	Homo sapiens	human	1
2	37.4198	49.9324	-24	Temperate broadleaf and mixed forest	natural	aspirator	2016-09-01 02:00:00	2016-09-05 02:00:00	Culex pipiens pipiens form pipiens	Anas spp.	bird	4
2	37.4198	49.9324	-24	Temperate broadleaf and mixed forest	natural	EVS trap	2016-09-01 02:00:00	2016-09-03 02:00:00	Culex sitiens	Rattus norvegicus	non-human mammal	1
2	37.4198	49.9324	-24	Temperate broadleaf and mixed forest	natural	BG trap	2016-09-01 02:00:00	2016-09-05 02:00:00	Culex pipiens pipiens form pipiens	Homo sapiens	human	1
2	37.4198	49.9324	-24	Temperate broadleaf and mixed forest	natural	aspirator	2016-09-01 02:00:00	2016-09-05 02:00:00	Culex sitiens	Gallus gallus	bird	1
2	37.4198	49.9324	-24	Temperate broadleaf and mixed forest	natural	aspirator	2016-09-01 02:00:00	2016-09-05 02:00:00	Culex sitiens	Homo sapiens	human	3
2	37.4198	49.9324	-24	Temperate broadleaf and mixed forest	natural	aspirator	2016-09-01 02:00:00	2016-09-05 02:00:00	Culex tritaeniorhynchus	Anas spp.	bird	1
2	37.4198	49.9324	-24	Temperate broadleaf and mixed forest	natural	aspirator	2016-09-01 02:00:00	2016-09-05 02:00:00	Culex pipiens pipiens form pipiens	Bos taurus	non-human mammal	1
2	37.4198	49.9324	-24	Temperate broadleaf and mixed forest	natural	aspirator	2016-09-01 02:00:00	2016-09-05 02:00:00	Culex sitiens	Canis lupus	non-human mammal	1
2	37.4198	49.9324	-24	Temperate broadleaf and mixed forest	natural	aspirator	2016-09-01 02:00:00	2016-09-05 02:00:00	Culex sitiens	Anas spp.	bird	1
2	37.4198	49.9324	-24	Temperate broadleaf and mixed forest	natural	aspirator	2016-09-01 02:00:00	2016-09-05 02:00:00	Culex sitiens	Bos taurus	non-human mammal	1
2	37.4198	49.9324	-24	Temperate broadleaf and mixed forest	natural	aspirator	2016-09-01 02:00:00	2016-09-05 02:00:00	Anopheles hyrcanus	Ovis aries	non-human mammal	1
3	37.3808	50.1117	-25	Temperate broadleaf and mixed forest	rural	BG trap	2015-07-15 02:00:00	2015-07-20 02:00:00	Culex pipiens pipiens form pipiens	Anas spp.	bird	1
3	37.3808	50.1117	-25	Temperate broadleaf and mixed forest	rural	BG trap	2015-07-15 02:00:00	2015-07-20 02:00:00	Culex pipiens pipiens form pipiens	Homo sapiens	human	1
3	37.3808	50.1117	-25	Temperate broadleaf and mixed forest	rural	BG trap	2015-09-02 02:00:00	2015-09-10 02:00:00	Culex pipiens pipiens form pipiens	Anas spp.	bird	1
3	37.3808	50.1117	-25	Temperate broadleaf and mixed forest	rural	BG trap	2015-09-02 02:00:00	2015-09-10 02:00:00	Anopheles claviger	Anas spp.	bird	1
3	37.3808	50.1117	-25	Temperate broadleaf and mixed forest	rural	BG trap	2015-09-02 02:00:00	2015-09-10 02:00:00	Culex pipiens pipiens form pipiens x molestus	Anas spp.	bird	1
3	37.3808	50.1117	-25	Temperate broadleaf and mixed forest	rural	BG trap	2015-09-02 02:00:00	2015-09-10 02:00:00	Culex pipiens pipiens form pipiens	Homo sapiens	human	1
3	37.3808	50.1117	-25	Temperate broadleaf and mixed forest	rural	BG trap	2015-10-02 02:00:00	2015-10-06 02:00:00	Culex pipiens pipiens form pipiens	Anas spp.	bird	1
4	37.3651	50.0906	-22	Temperate broadleaf and mixed forest	rural	BG trap	2015-07-15 02:00:00	2015-07-20 02:00:00	Culex pipiens pipiens form pipiens	Ovis aries	non-human mammal	1
4	37.3651	50.0906	-22	Temperate broadleaf and mixed forest	rural	BG trap	2015-07-15 02:00:00	2015-07-20 02:00:00	Culex pipiens pipiens form pipiens	Homo sapiens	human	6
4	37.3651	50.0906	-22	Temperate broadleaf and mixed forest	rural	BG trap	2015-07-15 02:00:00	2015-07-20 02:00:00	Anopheles maculipennis s.l.	Bos taurus	non-human mammal	1
4	37.3651	50.0906	-22	Temperate broadleaf and mixed forest	rural	BG trap	2015-07-15 02:00:00	2015-07-20 02:00:00	Culex pipiens cf. quinquefasciatus	Homo sapiens	human	1
4	37.3651	50.0906	-22	Temperate broadleaf and mixed forest	rural	BG trap	2015-07-15 02:00:00	2015-07-20 02:00:00	Culex pipiens pipiens form pipiens	Bos taurus	non-human mammal	3
4	37.3651	50.0906	-22	Temperate broadleaf and mixed forest	rural	BG trap	2015-07-15 02:00:00	2015-07-20 02:00:00	Culex perexiguus	Homo sapiens	human	1
4	37.3651	50.0906	-22	Temperate broadleaf and mixed forest	rural	BG trap	2015-07-15 02:00:00	2015-07-20 02:00:00	Culex pipiens pipiens form pipiens	Anas spp.	bird	1
4	37.3651	50.0906	-22	Temperate broadleaf and mixed forest	rural	BG trap	2015-07-15 02:00:00	2015-07-20 02:00:00	Culex pipiens pipiens form pipiens x molestus	Bos taurus	non-human mammal	1
4	37.3651	50.0906	-22	Temperate broadleaf and mixed forest	rural	BG trap	2015-07-15 02:00:00	2015-07-20 02:00:00	Culex pipiens cf. quinquefasciatus	Bos taurus	non-human mammal	1
4	37.3651	50.0906	-22	Temperate broadleaf and mixed forest	rural	BG trap	2015-07-15 02:00:00	2015-07-20 02:00:00	Culex pipiens pipiens form molestus	Bos taurus	non-human mammal	1
4	37.3651	50.0906	-22	Temperate broadleaf and mixed forest	rural	BG trap	2015-07-15 02:00:00	2015-07-20 02:00:00	Culex perexiguus	Bos taurus	non-human mammal	1
4	37.3651	50.0906	-22	Temperate broadleaf and mixed forest	rural	BG trap	2015-08-05 02:00:00	2015-08-12 02:00:00	Culex perexiguus	Homo sapiens	human	1
4	37.3651	50.0906	-22	Temperate broadleaf and mixed forest	rural	BG trap	2015-08-05 02:00:00	2015-08-12 02:00:00	Culex pipiens pipiens form pipiens	Anas spp.	bird	1
4	37.3651	50.0906	-22	Temperate broadleaf and mixed forest	rural	BG trap	2015-08-05 02:00:00	2015-08-12 02:00:00	Culex pipiens pipiens form pipiens	Homo sapiens	human	1
4	37.3651	50.0906	-22	Temperate broadleaf and mixed forest	rural	BG trap	2015-10-02 02:00:00	2015-10-06 02:00:00	Culex pipiens pipiens form pipiens	Canis lupus	non-human mammal	6
4	37.3651	50.0906	-22	Temperate broadleaf and mixed forest	rural	BG trap	2015-10-02 02:00:00	2015-10-06 02:00:00	Culex pipiens pipiens form pipiens	Homo sapiens	human	5
4	37.3651	50.0906	-22	Temperate broadleaf and mixed forest	rural	BG trap	2015-10-02 02:00:00	2015-10-06 02:00:00	Culex theileri	Anas spp.	bird	2
4	37.3651	50.0906	-22	Temperate broadleaf and mixed forest	rural	BG trap	2015-10-02 02:00:00	2015-10-06 02:00:00	Anopheles claviger	Ovis aries	non-human mammal	1
4	37.3651	50.0906	-22	Temperate broadleaf and mixed forest	rural	BG trap	2015-10-02 02:00:00	2015-10-06 02:00:00	Culex pipiens pipiens form pipiens x molestus	Canis lupus	non-human mammal	1
4	37.3651	50.0906	-22	Temperate broadleaf and mixed forest	rural	BG trap	2015-10-02 02:00:00	2015-10-06 02:00:00	Culex pipiens pipiens form pipiens x molestus	Gallus gallus	bird	1
4	37.3651	50.0906	-22	Temperate broadleaf and mixed forest	rural	BG trap	2015-10-02 02:00:00	2015-10-06 02:00:00	Culex perexiguus	Anas spp.	bird	1
4	37.3651	50.0906	-22	Temperate broadleaf and mixed forest	rural	BG trap	2015-10-02 02:00:00	2015-10-06 02:00:00	Culex pipiens pipiens form pipiens	Anas spp.	bird	1
4	37.3651	50.0906	-22	Temperate broadleaf and mixed forest	rural	BG trap	2015-10-02 02:00:00	2015-10-06 02:00:00	Anopheles apoci	Canis lupus	non-human mammal	1
4	37.3651	50.0906	-22	Temperate broadleaf and mixed forest	rural	BG trap	2015-10-02 02:00:00	2015-10-06 02:00:00	Culex pipiens pipiens form pipiens	Bos taurus	non-human mammal	2
4	37.3651	50.0906	-22	Temperate broadleaf and mixed forest	rural	BG trap	2016-06-02 02:00:00	2016-06-06 02:00:00	Culex pipiens pipiens form pipiens	Bos taurus	non-human mammal	2
4	37.3651	50.0906	-22	Temperate broadleaf and mixed forest	rural	BG trap	2016-06-02 02:00:00	2016-06-06 02:00:00	Culex pipiens pipiens form pipiens	Homo sapiens	human	1
4	37.3651	50.0906	-22	Temperate broadleaf and mixed forest	rural	BG trap	2016-06-02 02:00:00	2016-06-06 02:00:00	Culex pipiens pipiens form pipiens	Anas spp.	bird	2
4	37.3651	50.0906	-22	Temperate broadleaf and mixed forest	rural	BG trap	2016-07-02 02:00:00	2016-07-07 02:00:00	Culex pipiens pipiens form pipiens	Bos taurus	non-human mammal	2
4	37.3651	50.0906	-22	Temperate broadleaf and mixed forest	rural	BG trap	2016-07-02 02:00:00	2016-07-07 02:00:00	Culex pipiens pipiens form pipiens	Homo sapiens	human	1
4	37.3651	50.0906	-22	Temperate broadleaf and mixed forest	rural	BG trap	2016-08-08 02:00:00	2016-08-12 02:00:00	Culex pipiens pipiens form pipiens	Anas spp.	bird	1
4	37.3651	50.0906	-22	Temperate broadleaf and mixed forest	rural	BG trap	2016-08-08 02:00:00	2016-08-12 02:00:00	Culex pipiens pipiens form pipiens	Homo sapiens	human	1
4	37.3651	50.0906	-22	Temperate broadleaf and mixed forest	rural	BG trap	2016-08-08 02:00:00	2016-08-12 02:00:00	Culex pipiens pipiens form pipiens	Bos taurus	non-human mammal	1
4	37.3651	50.0906	-22	Temperate broadleaf and mixed forest	rural	BG trap	2016-09-01 02:00:00	2016-09-05 02:00:00	Culex pipiens pipiens form molestus	Bos taurus	non-human mammal	1
4	37.3651	50.0906	-22	Temperate broadleaf and mixed forest	rural	BG trap	2016-09-01 02:00:00	2016-09-05 02:00:00	Culex pipiens pipiens form pipiens	Homo sapiens	human	1
5	37.2617	49.9262	-15	Temperate broadleaf and mixed forest	rural	BG trap	2015-07-15 02:00:00	2015-07-20 02:00:00	Culex pipiens pipiens form pipiens	Bos taurus	non-human mammal	3
5	37.2617	49.9262	-15	Temperate broadleaf and mixed forest	rural	BG trap	2015-09-02 02:00:00	2015-09-10 02:00:00	Culex perexiguus	Homo sapiens	human	1
5	37.2617	49.9262	-15	Temperate broadleaf and mixed forest	rural	BG trap	2016-06-02 02:00:00	2016-06-06 02:00:00	Culex pipiens pipiens form pipiens	Anas spp.	bird	1
5	37.2617	49.9262	-15	Temperate broadleaf and mixed forest	rural	EVS trap	2016-06-02 02:00:00	2016-06-03 02:00:00	Anopheles hyrcanus	Homo sapiens	human	1
5	37.2617	49.9262	-15	Temperate broadleaf and mixed forest	rural	EVS trap	2016-06-02 02:00:00	2016-06-03 02:00:00	Culex sitiens	Homo sapiens	human	1
5	37.2617	49.9262	-15	Temperate broadleaf and mixed forest	rural	BG trap	2016-06-02 02:00:00	2016-06-06 02:00:00	Culex pipiens pipiens form pipiens	Homo sapiens	human	1
5	37.2617	49.9262	-15	Temperate broadleaf and mixed forest	rural	BG trap	2016-07-02 02:00:00	2016-07-07 02:00:00	Culex pipiens pipiens form pipiens	Homo sapiens	human	2
5	37.2617	49.9262	-15	Temperate broadleaf and mixed forest	rural	BG trap	2016-07-02 02:00:00	2016-07-07 02:00:00	Culex pipiens pipiens form pipiens	Bos taurus	non-human mammal	1
5	37.2617	49.9262	-15	Temperate broadleaf and mixed forest	rural	BG trap	2016-08-08 02:00:00	2016-08-12 02:00:00	Culex pipiens pipiens form pipiens	Anas spp.	bird	1
5	37.2617	49.9262	-15	Temperate broadleaf and mixed forest	rural	aspirator	2016-08-08 02:00:00	2016-08-12 02:00:00	Culex sitiens	Bos taurus	non-human mammal	1
5	37.2617	49.9262	-15	Temperate broadleaf and mixed forest	rural	aspirator	2016-08-08 02:00:00	2016-08-12 02:00:00	Culex sitiens	Homo sapiens	human	1
5	37.2617	49.9262	-15	Temperate broadleaf and mixed forest	rural	EVS trap	2016-08-08 02:00:00	2016-08-10 02:00:00	Anopheles hyrcanus	Bos taurus	non-human mammal	1
5	37.2617	49.9262	-15	Temperate broadleaf and mixed forest	rural	BG trap	2016-08-08 02:00:00	2016-08-12 02:00:00	Culex pipiens pipiens form pipiens	Homo sapiens	human	1
5	37.2617	49.9262	-15	Temperate broadleaf and mixed forest	rural	EVS trap	2016-08-08 02:00:00	2016-08-10 02:00:00	Culex sitiens	Bos taurus	non-human mammal	1
5	37.2617	49.9262	-15	Temperate broadleaf and mixed forest	rural	BG trap	2016-08-08 02:00:00	2016-08-12 02:00:00	Culex pipiens pipiens form pipiens	Bos taurus	non-human mammal	1
5	37.2617	49.9262	-15	Temperate broadleaf and mixed forest	rural	aspirator	2016-09-01 02:00:00	2016-09-05 02:00:00	Culex sitiens	Ovis aries	non-human mammal	1
5	37.2617	49.9262	-15	Temperate broadleaf and mixed forest	rural	aspirator	2016-09-01 02:00:00	2016-09-05 02:00:00	Culex sitiens	Bos taurus	non-human mammal	4
5	37.2617	49.9262	-15	Temperate broadleaf and mixed forest	rural	aspirator	2016-09-01 02:00:00	2016-09-05 02:00:00	Culex sitiens	Canis lupus	non-human mammal	1
5	37.2617	49.9262	-15	Temperate broadleaf and mixed forest	rural	BG trap	2016-09-01 02:00:00	2016-09-05 02:00:00	Culex pipiens cf. quinquefasciatus	Homo sapiens	human	1
5	37.2617	49.9262	-15	Temperate broadleaf and mixed forest	rural	aspirator	2016-09-01 02:00:00	2016-09-05 02:00:00	Culex pipiens pipiens form pipiens	Canis lupus	non-human mammal	2
5	37.2617	49.9262	-15	Temperate broadleaf and mixed forest	rural	aspirator	2016-09-01 02:00:00	2016-09-05 02:00:00	Culex pipiens pipiens form pipiens	Homo sapiens	human	1
5	37.2617	49.9262	-15	Temperate broadleaf and mixed forest	rural	aspirator	2016-09-01 02:00:00	2016-09-05 02:00:00	Culex pipiens pipiens form pipiens	Anas spp.	bird	1
6	37.2074	50.0227	-4	Temperate broadleaf and mixed forest	urban	BG trap	2015-08-05 02:00:00	2015-08-12 02:00:00	Culex pipiens pipiens form pipiens	Homo sapiens	human	2
6	37.2074	50.0227	-4	Temperate broadleaf and mixed forest	urban	BG trap	2015-08-05 02:00:00	2015-08-12 02:00:00	Culex pipiens pipiens form pipiens	Anas spp.	bird	1
7	36.8363	50.8366	-19	Temperate broadleaf and mixed forest	rural	BG trap	2015-08-14 02:00:00	2015-08-20 02:00:00	Culex pipiens pipiens form pipiens	Homo sapiens	human	1
8	36.5838	51.7967	-11	Temperate broadleaf and mixed forest	natural	BG trap	2015-07-22 02:00:00	2015-07-26 02:00:00	Culex pipiens pipiens form pipiens	Homo sapiens	human	7
8	36.5838	51.7967	-11	Temperate broadleaf and mixed forest	natural	BG trap	2015-07-22 02:00:00	2015-07-26 02:00:00	Culex pipiens pipiens form pipiens	Ovis aries	non-human mammal	1
8	36.5838	51.7967	-11	Temperate broadleaf and mixed forest	natural	BG trap	2015-07-22 02:00:00	2015-07-26 02:00:00	Culex pipiens cf. quinquefasciatus	Homo sapiens	human	1
8	36.5838	51.7967	-11	Temperate broadleaf and mixed forest	natural	BG trap	2015-07-22 02:00:00	2015-07-26 02:00:00	Culex pipiens pipiens form pipiens	Bos taurus	non-human mammal	2
8	36.5838	51.7967	-11	Temperate broadleaf and mixed forest	natural	BG trap	2015-07-22 02:00:00	2015-07-26 02:00:00	Culex pipiens pipiens form pipiens	Gallus gallus	bird	1
8	36.5838	51.7967	-11	Temperate broadleaf and mixed forest	natural	BG trap	2015-07-22 02:00:00	2015-07-26 02:00:00	Culex pipiens pipiens form pipiens x molestus	Bos taurus	non-human mammal	1
8	36.5838	51.7967	-11	Temperate broadleaf and mixed forest	natural	BG trap	2015-07-22 02:00:00	2015-07-26 02:00:00	Culex pipiens pipiens form pipiens	Anas spp.	bird	2
8	36.5838	51.7967	-11	Temperate broadleaf and mixed forest	natural	BG trap	2015-07-22 02:00:00	2015-07-26 02:00:00	Culex pipiens pipiens form pipiens	Canis lupus	non-human mammal	1
8	36.5838	51.7967	-11	Temperate broadleaf and mixed forest	natural	BG trap	2016-07-11 02:00:00	2016-07-14 02:00:00	Culex pipiens pipiens form pipiens	Homo sapiens	human	4
8	36.5838	51.7967	-11	Temperate broadleaf and mixed forest	natural	aspirator	2016-07-11 02:00:00	2016-07-14 02:00:00	Anopheles hyrcanus	Bos taurus	non-human mammal	1
8	36.5838	51.7967	-11	Temperate broadleaf and mixed forest	natural	BG trap	2016-07-11 02:00:00	2016-07-14 02:00:00	Culex pipiens pipiens form pipiens	Bos taurus	non-human mammal	1
8	36.5838	51.7967	-11	Temperate broadleaf and mixed forest	natural	aspirator	2016-07-11 02:00:00	2016-07-14 02:00:00	Culex pipiens pipiens form pipiens	Bos taurus	non-human mammal	1
8	36.5838	51.7967	-11	Temperate broadleaf and mixed forest	natural	BG trap	2016-08-16 02:00:00	2016-08-20 02:00:00	Culex pipiens pipiens form pipiens	Homo sapiens	human	2
8	36.5838	51.7967	-11	Temperate broadleaf and mixed forest	natural	aspirator	2016-08-16 02:00:00	2016-08-20 02:00:00	Culex sitiens	Ovis aries	non-human mammal	1
8	36.5838	51.7967	-11	Temperate broadleaf and mixed forest	natural	BG trap	2016-08-16 02:00:00	2016-08-20 02:00:00	Culex pipiens pipiens form pipiens	Bos taurus	non-human mammal	1
8	36.5838	51.7967	-11	Temperate broadleaf and mixed forest	natural	BG trap	2016-09-10 02:00:00	2016-09-18 02:00:00	Culex pipiens pipiens form pipiens	Anas spp.	bird	1
9	36.5689	51.9612	-19	Temperate broadleaf and mixed forest	natural	BG trap	2015-07-22 02:00:00	2015-07-26 02:00:00	Culex pipiens pipiens form pipiens	Bos taurus	non-human mammal	7
9	36.5689	51.9612	-19	Temperate broadleaf and mixed forest	natural	BG trap	2015-07-22 02:00:00	2015-07-26 02:00:00	Culex pipiens pipiens form pipiens	Homo sapiens	human	8
9	36.5689	51.9612	-19	Temperate broadleaf and mixed forest	natural	BG trap	2015-07-22 02:00:00	2015-07-26 02:00:00	Culex theileri	Bos taurus	non-human mammal	1
9	36.5689	51.9612	-19	Temperate broadleaf and mixed forest	natural	BG trap	2015-07-22 02:00:00	2015-07-26 02:00:00	Culex pipiens pipiens form pipiens	Canis lupus	non-human mammal	3
9	36.5689	51.9612	-19	Temperate broadleaf and mixed forest	natural	BG trap	2015-07-22 02:00:00	2015-07-26 02:00:00	Culex pipiens pipiens form pipiens	Anas spp.	bird	1
9	36.5689	51.9612	-19	Temperate broadleaf and mixed forest	natural	BG trap	2015-08-14 02:00:00	2015-08-20 02:00:00	Anopheles claviger	Homo sapiens	human	1
9	36.5689	51.9612	-19	Temperate broadleaf and mixed forest	natural	BG trap	2015-08-14 02:00:00	2015-08-20 02:00:00	Culex theileri	Canis lupus	non-human mammal	1
9	36.5689	51.9612	-19	Temperate broadleaf and mixed forest	natural	BG trap	2015-08-14 02:00:00	2015-08-20 02:00:00	Culex theileri	Homo sapiens	human	2
9	36.5689	51.9612	-19	Temperate broadleaf and mixed forest	natural	BG trap	2015-08-14 02:00:00	2015-08-20 02:00:00	Culex pipiens pipiens form pipiens	Anas spp.	bird	1
9	36.5689	51.9612	-19	Temperate broadleaf and mixed forest	natural	BG trap	2015-08-14 02:00:00	2015-08-20 02:00:00	Culex pipiens pipiens form pipiens	Homo sapiens	human	2
9	36.5689	51.9612	-19	Temperate broadleaf and mixed forest	natural	BG trap	2015-08-14 02:00:00	2015-08-20 02:00:00	Culex perexiguus	Anas spp.	bird	1
10	36.5634	51.8096	75	Temperate broadleaf and mixed forest	natural	BG trap	2015-07-22 02:00:00	2015-07-26 02:00:00	Culex pipiens pipiens form pipiens	Bos taurus	non-human mammal	6
10	36.5634	51.8096	75	Temperate broadleaf and mixed forest	natural	BG trap	2015-07-22 02:00:00	2015-07-26 02:00:00	Culex pipiens pipiens form pipiens	Homo sapiens	human	3
10	36.5634	51.8096	75	Temperate broadleaf and mixed forest	natural	BG trap	2015-07-22 02:00:00	2015-07-26 02:00:00	Anopheles maculipennis s.l.	Bos taurus	non-human mammal	1
10	36.5634	51.8096	75	Temperate broadleaf and mixed forest	natural	BG trap	2015-07-22 02:00:00	2015-07-26 02:00:00	Culex pipiens pipiens form pipiens	Gallus gallus	bird	1
10	36.5634	51.8096	75	Temperate broadleaf and mixed forest	natural	BG trap	2015-08-14 02:00:00	2015-08-20 02:00:00	Culex pipiens pipiens form pipiens	Homo sapiens	human	2
10	36.5634	51.8096	75	Temperate broadleaf and mixed forest	natural	BG trap	2015-08-14 02:00:00	2015-08-20 02:00:00	Culex pipiens pipiens form pipiens	Gallus gallus	bird	2
10	36.5634	51.8096	75	Temperate broadleaf and mixed forest	natural	BG trap	2015-08-14 02:00:00	2015-08-20 02:00:00	Culex pipiens pipiens form pipiens	Anas spp.	bird	1
10	36.5634	51.8096	75	Temperate broadleaf and mixed forest	natural	BG trap	2016-06-10 02:00:00	2016-06-17 02:00:00	Culex pipiens pipiens form pipiens	Homo sapiens	human	2
10	36.5634	51.8096	75	Temperate broadleaf and mixed forest	natural	BG trap	2016-06-10 02:00:00	2016-06-17 02:00:00	Culex pipiens pipiens form pipiens	Anas spp.	bird	1
10	36.5634	51.8096	75	Temperate broadleaf and mixed forest	natural	BG trap	2016-07-11 02:00:00	2016-07-14 02:00:00	Culex pipiens pipiens form pipiens	Homo sapiens	human	2
10	36.5634	51.8096	75	Temperate broadleaf and mixed forest	natural	BG trap	2016-07-11 02:00:00	2016-07-14 02:00:00	Culex perexiguus	Homo sapiens	human	1
10	36.5634	51.8096	75	Temperate broadleaf and mixed forest	natural	aspirator	2016-07-11 02:00:00	2016-07-14 02:00:00	Culex sitiens	Homo sapiens	human	1
10	36.5634	51.8096	75	Temperate broadleaf and mixed forest	natural	BG trap	2016-08-16 02:00:00	2016-08-20 02:00:00	Culex pipiens pipiens form pipiens	Homo sapiens	human	1
10	36.5634	51.8096	75	Temperate broadleaf and mixed forest	natural	BG trap	2016-08-16 02:00:00	2016-08-20 02:00:00	Culex pipiens pipiens form pipiens	Anas spp.	bird	3
11	36.3678	52.7273	57	Temperate broadleaf and mixed forest	rural	aspirator	2016-06-10 02:00:00	2016-06-17 02:00:00	Culex sitiens	Bos taurus	non-human mammal	1
11	36.3678	52.7273	57	Temperate broadleaf and mixed forest	rural	BG trap	2016-06-10 02:00:00	2016-06-17 02:00:00	Culex pipiens pipiens form pipiens	Anas spp.	bird	1
11	36.3678	52.7273	57	Temperate broadleaf and mixed forest	rural	BG trap	2016-06-10 02:00:00	2016-06-17 02:00:00	Culex perexiguus	Homo sapiens	human	2
11	36.3678	52.7273	57	Temperate broadleaf and mixed forest	rural	BG trap	2016-06-10 02:00:00	2016-06-17 02:00:00	Culex pipiens pipiens form pipiens	Homo sapiens	human	8
11	36.3678	52.7273	57	Temperate broadleaf and mixed forest	rural	aspirator	2016-06-10 02:00:00	2016-06-17 02:00:00	Culex pipiens pipiens form pipiens	Bos taurus	non-human mammal	1
11	36.3678	52.7273	57	Temperate broadleaf and mixed forest	rural	aspirator	2016-06-10 02:00:00	2016-06-17 02:00:00	Culex sitiens	Homo sapiens	human	1
11	36.3678	52.7273	57	Temperate broadleaf and mixed forest	rural	EVS trap	2016-06-11 02:00:00	2016-06-12 02:00:00	Culex tritaeniorhynchus	Homo sapiens	human	1
11	36.3678	52.7273	57	Temperate broadleaf and mixed forest	rural	EVS trap	2016-06-11 02:00:00	2016-06-12 02:00:00	Culex pipiens pipiens form pipiens	Anas spp.	bird	1
11	36.3678	52.7273	57	Temperate broadleaf and mixed forest	rural	EVS trap	2016-06-11 02:00:00	2016-06-12 02:00:00	Culex sitiens	Anas spp.	bird	1
11	36.3678	52.7273	57	Temperate broadleaf and mixed forest	rural	EVS trap	2016-06-11 02:00:00	2016-06-12 02:00:00	Culex sitiens	Homo sapiens	human	2
11	36.3678	52.7273	57	Temperate broadleaf and mixed forest	rural	EVS trap	2016-06-11 02:00:00	2016-06-12 02:00:00	Anopheles hyrcanus	Homo sapiens	human	1
11	36.3678	52.7273	57	Temperate broadleaf and mixed forest	rural	BG trap	2016-07-11 02:00:00	2016-07-14 02:00:00	Culex pipiens pipiens form pipiens	Homo sapiens	human	12
11	36.3678	52.7273	57	Temperate broadleaf and mixed forest	rural	aspirator	2016-07-11 02:00:00	2016-07-14 02:00:00	Culex pipiens pipiens form pipiens	Bos taurus	non-human mammal	1
11	36.3678	52.7273	57	Temperate broadleaf and mixed forest	rural	BG trap	2016-07-11 02:00:00	2016-07-14 02:00:00	Culex pipiens pipiens form pipiens	Meleagris gallopavo	bird	1
11	36.3678	52.7273	57	Temperate broadleaf and mixed forest	rural	BG trap	2016-07-11 02:00:00	2016-07-14 02:00:00	Culex pipiens cf. quinquefasciatus	Homo sapiens	human	1
11	36.3678	52.7273	57	Temperate broadleaf and mixed forest	rural	BG trap	2016-07-11 02:00:00	2016-07-14 02:00:00	Culex perexiguus	Homo sapiens	human	1
11	36.3678	52.7273	57	Temperate broadleaf and mixed forest	rural	EVS trap	2016-07-12 02:00:00	2016-07-13 02:00:00	Culex sitiens	Bos taurus	non-human mammal	1
11	36.3678	52.7273	57	Temperate broadleaf and mixed forest	rural	EVS trap	2016-07-12 02:00:00	2016-07-13 02:00:00	Anopheles hyrcanus	Homo sapiens	human	1
11	36.3678	52.7273	57	Temperate broadleaf and mixed forest	rural	EVS trap	2016-07-12 02:00:00	2016-07-13 02:00:00	Anopheles hyrcanus	Bos taurus	non-human mammal	1
11	36.3678	52.7273	57	Temperate broadleaf and mixed forest	rural	BG trap	2016-08-16 02:00:00	2016-08-20 02:00:00	Culex pipiens pipiens form pipiens	Gallus gallus	bird	1
11	36.3678	52.7273	57	Temperate broadleaf and mixed forest	rural	BG trap	2016-08-16 02:00:00	2016-08-20 02:00:00	Culex pipiens pipiens form pipiens	Homo sapiens	human	2
11	36.3678	52.7273	57	Temperate broadleaf and mixed forest	rural	BG trap	2016-08-16 02:00:00	2016-08-20 02:00:00	Culex pipiens pipiens form pipiens	Bos taurus	non-human mammal	1
11	36.3678	52.7273	57	Temperate broadleaf and mixed forest	rural	aspirator	2016-08-16 02:00:00	2016-08-20 02:00:00	Culex sitiens	Homo sapiens	human	1
11	36.3678	52.7273	57	Temperate broadleaf and mixed forest	rural	EVS trap	2016-08-17 02:00:00	2016-08-19 02:00:00	Culex sitiens	Bos taurus	non-human mammal	1
11	36.3678	52.7273	57	Temperate broadleaf and mixed forest	rural	aspirator	2016-09-10 02:00:00	2016-09-18 02:00:00	Culex sitiens	Bos taurus	non-human mammal	5
11	36.3678	52.7273	57	Temperate broadleaf and mixed forest	rural	aspirator	2016-09-10 02:00:00	2016-09-18 02:00:00	Culex sitiens	Homo sapiens	human	3
11	36.3678	52.7273	57	Temperate broadleaf and mixed forest	rural	aspirator	2016-09-10 02:00:00	2016-09-18 02:00:00	Culex pipiens pipiens form pipiens	Homo sapiens	human	2
11	36.3678	52.7273	57	Temperate broadleaf and mixed forest	rural	aspirator	2016-09-10 02:00:00	2016-09-18 02:00:00	Culex pipiens pipiens form pipiens	Anas spp.	bird	1
11	36.3678	52.7273	57	Temperate broadleaf and mixed forest	rural	aspirator	2016-09-10 02:00:00	2016-09-18 02:00:00	Culex pipiens pipiens form pipiens	Bos taurus	non-human mammal	1
12	36.8495	53.413	-24	Temperate broadleaf and mixed forest	natural	BG trap	2015-07-27 02:00:00	2015-07-31 02:00:00	Culex pipiens pipiens form pipiens	Bos taurus	non-human mammal	3
12	36.8495	53.413	-24	Temperate broadleaf and mixed forest	natural	BG trap	2015-07-27 02:00:00	2015-07-31 02:00:00	Culex pipiens pipiens form pipiens	Anas spp.	bird	11
12	36.8495	53.413	-24	Temperate broadleaf and mixed forest	natural	BG trap	2015-07-27 02:00:00	2015-07-31 02:00:00	Culex pipiens pipiens form pipiens	Homo sapiens	human	14
12	36.8495	53.413	-24	Temperate broadleaf and mixed forest	natural	BG trap	2015-07-27 02:00:00	2015-07-31 02:00:00	Culex perexiguus	Homo sapiens	human	1
12	36.8495	53.413	-24	Temperate broadleaf and mixed forest	natural	BG trap	2015-07-27 02:00:00	2015-07-31 02:00:00	Culex pipiens pipiens form pipiens x molestus	Homo sapiens	human	2
12	36.8495	53.413	-24	Temperate broadleaf and mixed forest	natural	BG trap	2015-07-27 02:00:00	2015-07-31 02:00:00	Culex pipiens pipiens form molestus	Bos taurus	non-human mammal	1
12	36.8495	53.413	-24	Temperate broadleaf and mixed forest	natural	BG trap	2015-07-27 02:00:00	2015-07-31 02:00:00	Culex pipiens pipiens form pipiens	Ovis aries	non-human mammal	3
12	36.8495	53.413	-24	Temperate broadleaf and mixed forest	natural	BG trap	2015-07-27 02:00:00	2015-07-31 02:00:00	Anopheles maculipennis s.l.	Homo sapiens	human	1
12	36.8495	53.413	-24	Temperate broadleaf and mixed forest	natural	BG trap	2015-07-27 02:00:00	2015-07-31 02:00:00	Culex pipiens pipiens form pipiens	Canis lupus	non-human mammal	1
12	36.8495	53.413	-24	Temperate broadleaf and mixed forest	natural	BG trap	2015-07-27 02:00:00	2015-07-31 02:00:00	Culex pipiens pipiens form pipiens x molestus	Anas spp.	bird	1
12	36.8495	53.413	-24	Temperate broadleaf and mixed forest	natural	BG trap	2015-07-27 02:00:00	2015-07-31 02:00:00	Anopheles hyrcanus	Homo sapiens	human	1
12	36.8495	53.413	-24	Temperate broadleaf and mixed forest	natural	BG trap	2016-06-22 02:00:00	2016-06-27 02:00:00	Culex pipiens pipiens form pipiens x molestus	Homo sapiens	human	1
12	36.8495	53.413	-24	Temperate broadleaf and mixed forest	natural	BG trap	2016-06-22 02:00:00	2016-06-27 02:00:00	Culex pipiens pipiens form pipiens	Gallus gallus	bird	1
12	36.8495	53.413	-24	Temperate broadleaf and mixed forest	natural	BG trap	2016-06-22 02:00:00	2016-06-27 02:00:00	Culex pipiens pipiens form pipiens	Anas spp.	bird	1
12	36.8495	53.413	-24	Temperate broadleaf and mixed forest	natural	BG trap	2016-06-22 02:00:00	2016-06-27 02:00:00	Culex pipiens pipiens form pipiens	Homo sapiens	human	2
12	36.8495	53.413	-24	Temperate broadleaf and mixed forest	natural	aspirator	2016-07-17 02:00:00	2016-07-19 02:00:00	Culex sitiens	Bos taurus	non-human mammal	1
12	36.8495	53.413	-24	Temperate broadleaf and mixed forest	natural	EVS trap	2016-07-17 02:00:00	2016-07-19 02:00:00	Anopheles hyrcanus	Anas spp.	bird	1
12	36.8495	53.413	-24	Temperate broadleaf and mixed forest	natural	aspirator	2016-07-17 02:00:00	2016-07-19 02:00:00	Anopheles hyrcanus	Homo sapiens	human	1
12	36.8495	53.413	-24	Temperate broadleaf and mixed forest	natural	EVS trap	2016-07-17 02:00:00	2016-07-19 02:00:00	Anopheles hyrcanus	Bos taurus	non-human mammal	1
12	36.8495	53.413	-24	Temperate broadleaf and mixed forest	natural	aspirator	2016-07-17 02:00:00	2016-07-19 02:00:00	Culex pipiens pipiens form pipiens	Bos taurus	non-human mammal	2
12	36.8495	53.413	-24	Temperate broadleaf and mixed forest	natural	aspirator	2016-08-24 02:00:00	2016-08-28 02:00:00	Anopheles hyrcanus	Homo sapiens	human	1
12	36.8495	53.413	-24	Temperate broadleaf and mixed forest	natural	aspirator	2016-08-24 02:00:00	2016-08-28 02:00:00	Culex sitiens	Homo sapiens	human	1
12	36.8495	53.413	-24	Temperate broadleaf and mixed forest	natural	aspirator	2016-08-24 02:00:00	2016-08-28 02:00:00	Culex pipiens pipiens form pipiens	Kachuga spp.	reptile	1
12	36.8495	53.413	-24	Temperate broadleaf and mixed forest	natural	BG trap	2016-08-24 02:00:00	2016-08-28 02:00:00	Culex pipiens pipiens form pipiens	Ovis aries	non-human mammal	1
12	36.8495	53.413	-24	Temperate broadleaf and mixed forest	natural	BG trap	2016-08-24 02:00:00	2016-08-28 02:00:00	Culex pipiens pipiens form pipiens	Kachuga spp.	reptile	1
12	36.8495	53.413	-24	Temperate broadleaf and mixed forest	natural	aspirator	2016-08-24 02:00:00	2016-08-28 02:00:00	Culex pipiens pipiens form pipiens	Homo sapiens	human	1
12	36.8495	53.413	-24	Temperate broadleaf and mixed forest	natural	BG trap	2016-08-24 02:00:00	2016-08-28 02:00:00	Culex pipiens pipiens form pipiens	Homo sapiens	human	1
12	36.8495	53.413	-24	Temperate broadleaf and mixed forest	natural	aspirator	2016-09-22 02:00:00	2016-09-25 02:00:00	Culex sitiens	Bos taurus	non-human mammal	7
12	36.8495	53.413	-24	Temperate broadleaf and mixed forest	natural	aspirator	2016-09-22 02:00:00	2016-09-25 02:00:00	Culex pipiens pipiens form pipiens	Bos taurus	non-human mammal	3
12	36.8495	53.413	-24	Temperate broadleaf and mixed forest	natural	aspirator	2016-09-22 02:00:00	2016-09-25 02:00:00	Culex pipiens pipiens form pipiens	Canis lupus	non-human mammal	2
12	36.8495	53.413	-24	Temperate broadleaf and mixed forest	natural	aspirator	2016-09-22 02:00:00	2016-09-25 02:00:00	Culex pipiens pipiens form pipiens	Homo sapiens	human	6
12	36.8495	53.413	-24	Temperate broadleaf and mixed forest	natural	aspirator	2016-09-22 02:00:00	2016-09-25 02:00:00	Culex sitiens	Canis lupus	non-human mammal	1
12	36.8495	53.413	-24	Temperate broadleaf and mixed forest	natural	aspirator	2016-09-22 02:00:00	2016-09-25 02:00:00	Culex sitiens	Homo sapiens	human	1
12	36.8495	53.413	-24	Temperate broadleaf and mixed forest	natural	aspirator	2016-09-22 02:00:00	2016-09-25 02:00:00	Culex pipiens pipiens form pipiens	Anas spp.	bird	1
13	36.7824	53.9445	-25	Temperate broadleaf and mixed forest	rural	BG trap	2015-07-27 02:00:00	2015-07-31 02:00:00	Culex pipiens pipiens form pipiens	Anas spp.	bird	11
13	36.7824	53.9445	-25	Temperate broadleaf and mixed forest	rural	BG trap	2015-07-27 02:00:00	2015-07-31 02:00:00	Culex theileri	Gallus gallus	bird	1
13	36.7824	53.9445	-25	Temperate broadleaf and mixed forest	rural	BG trap	2015-07-27 02:00:00	2015-07-31 02:00:00	Culex pipiens pipiens form pipiens	Homo sapiens	human	8
13	36.7824	53.9445	-25	Temperate broadleaf and mixed forest	rural	BG trap	2015-07-27 02:00:00	2015-07-31 02:00:00	Culex pipiens pipiens form molestus	Homo sapiens	human	1
13	36.7824	53.9445	-25	Temperate broadleaf and mixed forest	rural	BG trap	2015-07-27 02:00:00	2015-07-31 02:00:00	Culex pipiens pipiens form pipiens	Bos taurus	non-human mammal	1
13	36.7824	53.9445	-25	Temperate broadleaf and mixed forest	rural	BG trap	2015-07-27 02:00:00	2015-07-31 02:00:00	Culex pipiens pipiens form pipiens x molestus	Homo sapiens	human	1
13	36.7824	53.9445	-25	Temperate broadleaf and mixed forest	rural	BG trap	2015-07-27 02:00:00	2015-07-31 02:00:00	Culex theileri	Homo sapiens	human	1
13	36.7824	53.9445	-25	Temperate broadleaf and mixed forest	rural	BG trap	2015-07-27 02:00:00	2015-07-31 02:00:00	Culex pipiens pipiens form pipiens	Gallus gallus	bird	1
13	36.7824	53.9445	-25	Temperate broadleaf and mixed forest	rural	BG trap	2015-07-27 02:00:00	2015-07-31 02:00:00	Anopheles plumbeus	Homo sapiens	human	1
13	36.7824	53.9445	-25	Temperate broadleaf and mixed forest	rural	BG trap	2015-08-23 02:00:00	2015-08-28 02:00:00	Culex perexiguus	Homo sapiens	human	1
13	36.7824	53.9445	-25	Temperate broadleaf and mixed forest	rural	BG trap	2015-08-23 02:00:00	2015-08-28 02:00:00	Culex perexiguus	Canis lupus	non-human mammal	2
14	33.4871	48.3538	1184	mountain forest steppe	rural	aspirator	2015-08-06 02:00:00	2015-08-06 02:00:00	Aedes caspius	Homo sapiens	human	1
14	33.4871	48.3538	1184	mountain forest steppe	rural	aspirator	2015-08-06 02:00:00	2015-08-06 02:00:00	Culex pipiens pipiens form pipiens	Bos taurus	non-human mammal	3
14	33.4871	48.3538	1184	mountain forest steppe	rural	aspirator	2015-08-06 02:00:00	2015-08-06 02:00:00	Culex theileri	Homo sapiens	human	1
14	33.4871	48.3538	1184	mountain forest steppe	rural	aspirator	2015-08-06 02:00:00	2015-08-06 02:00:00	Anopheles stephensi	Homo sapiens	human	1
14	33.4871	48.3538	1184	mountain forest steppe	rural	aspirator	2015-08-06 02:00:00	2015-08-06 02:00:00	Culex perexiguus	Homo sapiens	human	3
14	33.4871	48.3538	1184	mountain forest steppe	rural	aspirator	2015-08-06 02:00:00	2015-08-06 02:00:00	Culex pipiens pipiens form pipiens	Homo sapiens	human	5
14	33.4871	48.3538	1184	mountain forest steppe	rural	aspirator	2015-08-06 02:00:00	2015-08-06 02:00:00	Culex perexiguus	Chiroptera	non-human mammal	1
14	33.4871	48.3538	1184	mountain forest steppe	rural	aspirator	2015-08-06 02:00:00	2015-08-06 02:00:00	Culex theileri	Bos taurus	non-human mammal	1
14	33.4871	48.3538	1184	mountain forest steppe	rural	aspirator	2015-08-06 02:00:00	2015-08-06 02:00:00	Culex pipiens pipiens form pipiens x molestus	Homo sapiens	human	1
14	33.4871	48.3538	1184	mountain forest steppe	rural	aspirator	2015-08-06 02:00:00	2015-08-06 02:00:00	Culex mimeticus	Homo sapiens	human	1
14	33.4871	48.3538	1184	mountain forest steppe	rural	aspirator	2015-08-06 02:00:00	2015-08-06 02:00:00	Culex pipiens cf. quinquefasciatus	Homo sapiens	human	1
14	33.4871	48.3538	1184	mountain forest steppe	rural	aspirator	2015-08-15 02:00:00	2015-08-15 02:00:00	Culex perexiguus	Equus asinus	non-human mammal	1
14	33.4871	48.3538	1184	mountain forest steppe	rural	aspirator	2015-08-15 02:00:00	2015-08-15 02:00:00	Culex theileri	Bos taurus	non-human mammal	1
14	33.4871	48.3538	1184	mountain forest steppe	rural	aspirator	2015-08-15 02:00:00	2015-08-15 02:00:00	Culex pipiens pipiens form pipiens	Anas spp.	bird	1
14	33.4871	48.3538	1184	mountain forest steppe	rural	aspirator	2015-08-15 02:00:00	2015-08-15 02:00:00	Anopheles superpictus	Equus asinus	non-human mammal	1
14	33.4871	48.3538	1184	mountain forest steppe	rural	aspirator	2015-08-16 02:00:00	2015-08-16 02:00:00	Culex pipiens pipiens form pipiens	Bos taurus	non-human mammal	2
14	33.4871	48.3538	1184	mountain forest steppe	rural	aspirator	2015-08-16 02:00:00	2015-08-16 02:00:00	Culex pipiens pipiens form pipiens	Homo sapiens	human	2
14	33.4871	48.3538	1184	mountain forest steppe	rural	aspirator	2015-08-16 02:00:00	2015-08-16 02:00:00	Culex theileri	Bos taurus	non-human mammal	1
14	33.4871	48.3538	1184	mountain forest steppe	rural	aspirator	2015-08-16 02:00:00	2015-08-16 02:00:00	Culex mimeticus	Bos taurus	non-human mammal	1
14	33.4871	48.3538	1184	mountain forest steppe	rural	aspirator	2015-08-16 02:00:00	2015-08-16 02:00:00	Culex theileri	Homo sapiens	human	1
14	33.4871	48.3538	1184	mountain forest steppe	rural	aspirator	2015-08-17 02:00:00	2015-08-17 02:00:00	Anopheles superpictus	Homo sapiens	human	1
14	33.4871	48.3538	1184	mountain forest steppe	rural	aspirator	2015-08-17 02:00:00	2015-08-17 02:00:00	Anopheles dthali	Bos taurus	non-human mammal	3
14	33.4871	48.3538	1184	mountain forest steppe	rural	aspirator	2015-08-17 02:00:00	2015-08-17 02:00:00	Anopheles superpictus	Ovis aries	non-human mammal	1
14	33.4871	48.3538	1184	mountain forest steppe	rural	aspirator	2015-08-17 02:00:00	2015-08-17 02:00:00	Anopheles stephensi	Bos taurus	non-human mammal	7
14	33.4871	48.3538	1184	mountain forest steppe	rural	aspirator	2015-08-17 02:00:00	2015-08-17 02:00:00	Culex theileri	Bos taurus	non-human mammal	9
14	33.4871	48.3538	1184	mountain forest steppe	rural	aspirator	2015-08-17 02:00:00	2015-08-17 02:00:00	Culex pipiens pipiens form pipiens	Bos taurus	non-human mammal	9
14	33.4871	48.3538	1184	mountain forest steppe	rural	aspirator	2015-08-17 02:00:00	2015-08-17 02:00:00	Culex perexiguus	Bos taurus	non-human mammal	2
14	33.4871	48.3538	1184	mountain forest steppe	rural	aspirator	2015-08-17 02:00:00	2015-08-17 02:00:00	Anopheles maculipennis s.l.	Bos taurus	non-human mammal	1
14	33.4871	48.3538	1184	mountain forest steppe	rural	aspirator	2015-08-17 02:00:00	2015-08-17 02:00:00	Anopheles stephensi	Homo sapiens	human	1
14	33.4871	48.3538	1184	mountain forest steppe	rural	aspirator	2015-08-17 02:00:00	2015-08-17 02:00:00	Culex mimeticus	Bos taurus	non-human mammal	1
14	33.4871	48.3538	1184	mountain forest steppe	rural	aspirator	2015-08-17 02:00:00	2015-08-17 02:00:00	Culex theileri	Canis lupus	non-human mammal	1
14	33.4871	48.3538	1184	mountain forest steppe	rural	aspirator	2015-08-17 02:00:00	2015-08-17 02:00:00	Culex perexiguus	Homo sapiens	human	1
14	33.4871	48.3538	1184	mountain forest steppe	rural	aspirator	2015-08-17 02:00:00	2015-08-17 02:00:00	Anopheles superpictus	Bos taurus	non-human mammal	6
14	33.4871	48.3538	1184	mountain forest steppe	rural	aspirator	2015-08-17 02:00:00	2015-08-17 02:00:00	Culex perexiguus	Chiroptera	non-human mammal	1
14	33.4871	48.3538	1184	mountain forest steppe	rural	aspirator	2015-08-17 02:00:00	2015-08-17 02:00:00	Culex pipiens pipiens form pipiens x molestus	Bos taurus	non-human mammal	1
14	33.4871	48.3538	1184	mountain forest steppe	rural	aspirator	2015-08-17 02:00:00	2015-08-17 02:00:00	Anopheles stephensi	Ovis aries	non-human mammal	1
14	33.4871	48.3538	1184	mountain forest steppe	rural	aspirator	2015-08-17 02:00:00	2015-08-17 02:00:00	Culex theileri	Homo sapiens	human	1
14	33.4871	48.3538	1184	mountain forest steppe	rural	aspirator	2015-08-20 02:00:00	2015-08-20 02:00:00	Anopheles superpictus	Homo sapiens	human	1
14	33.4871	48.3538	1184	mountain forest steppe	rural	aspirator	2015-08-20 02:00:00	2015-08-20 02:00:00	Culex pipiens pipiens form pipiens	Homo sapiens	human	1
14	33.4871	48.3538	1184	mountain forest steppe	rural	aspirator	2015-08-20 02:00:00	2015-08-20 02:00:00	Culex theileri	Homo sapiens	human	2
14	33.4871	48.3538	1184	mountain forest steppe	rural	aspirator	2015-08-20 02:00:00	2015-08-20 02:00:00	Culex pipiens pipiens form pipiens	Bos taurus	non-human mammal	2
14	33.4871	48.3538	1184	mountain forest steppe	rural	aspirator	2015-08-23 02:00:00	2015-08-23 02:00:00	Culex perexiguus	Homo sapiens	human	1
14	33.4871	48.3538	1184	mountain forest steppe	rural	aspirator	2015-08-25 02:00:00	2015-08-25 02:00:00	Culex theileri	Equus asinus	non-human mammal	1
14	33.4871	48.3538	1184	mountain forest steppe	rural	aspirator	2015-08-25 02:00:00	2015-08-25 02:00:00	Culex perexiguus	Equus asinus	non-human mammal	2
14	33.4871	48.3538	1184	mountain forest steppe	rural	aspirator	2015-08-25 02:00:00	2015-08-25 02:00:00	Culex theileri	Bos taurus	non-human mammal	2
14	33.4871	48.3538	1184	mountain forest steppe	rural	aspirator	2015-08-25 02:00:00	2015-08-25 02:00:00	Anopheles superpictus	Bos taurus	non-human mammal	1
14	33.4871	48.3538	1184	mountain forest steppe	rural	aspirator	2015-08-25 02:00:00	2015-08-25 02:00:00	Culex pipiens pipiens form pipiens	Gallus gallus	bird	1
14	33.4871	48.3538	1184	mountain forest steppe	rural	aspirator	2015-08-25 02:00:00	2015-08-25 02:00:00	Anopheles fluviatilis s.l.	Homo sapiens	human	1
14	33.4871	48.3538	1184	mountain forest steppe	rural	aspirator	2015-08-25 02:00:00	2015-08-25 02:00:00	Anopheles superpictus	Sus scrofa	non-human mammal	1
14	33.4871	48.3538	1184	mountain forest steppe	rural	aspirator	2015-08-25 02:00:00	2015-08-25 02:00:00	Anopheles superpictus	Homo sapiens	human	1
14	33.4871	48.3538	1184	mountain forest steppe	rural	aspirator	2015-08-25 02:00:00	2015-08-25 02:00:00	Anopheles superpictus	Ovis aries	non-human mammal	2
14	33.4871	48.3538	1184	mountain forest steppe	rural	aspirator	2015-08-25 02:00:00	2015-08-25 02:00:00	Anopheles maculipennis s.l.	Bos taurus	non-human mammal	1
14	33.4871	48.3538	1184	mountain forest steppe	rural	aspirator	2015-08-26 02:00:00	2015-08-26 02:00:00	Culex pipiens pipiens form pipiens x molestus	Homo sapiens	human	1
14	33.4871	48.3538	1184	mountain forest steppe	rural	aspirator	2015-08-26 02:00:00	2015-08-26 02:00:00	Culex theileri	Homo sapiens	human	2
14	33.4871	48.3538	1184	mountain forest steppe	rural	aspirator	2015-08-26 02:00:00	2015-08-26 02:00:00	Culex pipiens pipiens form pipiens	Bos taurus	non-human mammal	7
14	33.4871	48.3538	1184	mountain forest steppe	rural	aspirator	2015-08-26 02:00:00	2015-08-26 02:00:00	Culex pipiens pipiens form pipiens	Homo sapiens	human	7
14	33.4871	48.3538	1184	mountain forest steppe	rural	aspirator	2015-08-26 02:00:00	2015-08-26 02:00:00	Culex pipiens pipiens form pipiens	Capreolus capreolus	non-human mammal	1
14	33.4871	48.3538	1184	mountain forest steppe	rural	aspirator	2015-08-26 02:00:00	2015-08-26 02:00:00	Culex pipiens pipiens form pipiens	Chiroptera	non-human mammal	1
14	33.4871	48.3538	1184	mountain forest steppe	rural	aspirator	2015-08-26 02:00:00	2015-08-26 02:00:00	Culex theileri	Bos taurus	non-human mammal	1
14	33.4871	48.3538	1184	mountain forest steppe	rural	aspirator	2015-08-26 02:00:00	2015-08-26 02:00:00	Culex pipiens pipiens form pipiens	Gallus gallus	bird	1
14	33.4871	48.3538	1184	mountain forest steppe	rural	aspirator	2015-08-26 02:00:00	2015-08-26 02:00:00	Culex theileri	Canis lupus	non-human mammal	1
14	33.4871	48.3538	1184	mountain forest steppe	rural	aspirator	2015-08-26 02:00:00	2015-08-26 02:00:00	Anopheles superpictus	Homo sapiens	human	1
14	33.4871	48.3538	1184	mountain forest steppe	rural	aspirator	2015-08-26 02:00:00	2015-08-26 02:00:00	Culex perexiguus	Bos taurus	non-human mammal	1
14	33.4871	48.3538	1184	mountain forest steppe	rural	aspirator	2015-08-26 02:00:00	2015-08-26 02:00:00	Culex pipiens pipiens form pipiens	Anas spp.	bird	1
14	33.4871	48.3538	1184	mountain forest steppe	rural	aspirator	2015-08-26 02:00:00	2015-08-26 02:00:00	Culex pipiens pipiens form pipiens x molestus	Bos taurus	non-human mammal	1
14	33.4871	48.3538	1184	mountain forest steppe	rural	aspirator	2015-08-28 02:00:00	2015-08-28 02:00:00	Anopheles maculipennis s.l.	Bos taurus	non-human mammal	1
14	33.4871	48.3538	1184	mountain forest steppe	rural	aspirator	2015-08-28 02:00:00	2015-08-28 02:00:00	Culex theileri	Bos taurus	non-human mammal	2
14	33.4871	48.3538	1184	mountain forest steppe	rural	aspirator	2015-08-28 02:00:00	2015-08-28 02:00:00	Anopheles maculipennis s.l.	Homo sapiens	human	1
14	33.4871	48.3538	1184	mountain forest steppe	rural	aspirator	2015-08-28 02:00:00	2015-08-28 02:00:00	Culex pipiens pipiens form pipiens	Bos taurus	non-human mammal	1
14	33.4871	48.3538	1184	mountain forest steppe	rural	aspirator	2015-08-28 02:00:00	2015-08-28 02:00:00	Culex perexiguus	Bos taurus	non-human mammal	2
14	33.4871	48.3538	1184	mountain forest steppe	rural	aspirator	2015-08-28 02:00:00	2015-08-28 02:00:00	Culex pipiens pipiens form pipiens	Homo sapiens	human	1
14	33.4871	48.3538	1184	mountain forest steppe	rural	aspirator	2015-09-02 02:00:00	2015-09-04 02:00:00	Culex theileri	Homo sapiens	human	1
14	33.4871	48.3538	1184	mountain forest steppe	rural	aspirator	2015-09-02 02:00:00	2015-09-04 02:00:00	Culex pipiens pipiens form pipiens	Gallus gallus	bird	1
14	33.4871	48.3538	1184	mountain forest steppe	rural	aspirator	2015-09-02 02:00:00	2015-09-04 02:00:00	Culex theileri	Bos taurus	non-human mammal	4
14	33.4871	48.3538	1184	mountain forest steppe	rural	aspirator	2015-09-02 02:00:00	2015-09-04 02:00:00	Culex theileri	Ovis aries	non-human mammal	2
14	33.4871	48.3538	1184	mountain forest steppe	rural	aspirator	2015-09-02 02:00:00	2015-09-04 02:00:00	Culex theileri	Gallus gallus	bird	2
14	33.4871	48.3538	1184	mountain forest steppe	rural	aspirator	2015-09-02 02:00:00	2015-09-04 02:00:00	Culex perexiguus	Canis lupus	non-human mammal	1
14	33.4871	48.3538	1184	mountain forest steppe	rural	aspirator	2015-09-04 02:00:00	2015-09-04 02:00:00	Culex theileri	Bos taurus	non-human mammal	9
14	33.4871	48.3538	1184	mountain forest steppe	rural	aspirator	2015-09-04 02:00:00	2015-09-04 02:00:00	Anopheles maculipennis s.l.	Bos taurus	non-human mammal	6
14	33.4871	48.3538	1184	mountain forest steppe	rural	aspirator	2015-09-04 02:00:00	2015-09-04 02:00:00	Culex pipiens pipiens form pipiens	Anas spp.	bird	1
14	33.4871	48.3538	1184	mountain forest steppe	rural	aspirator	2015-09-04 02:00:00	2015-09-04 02:00:00	Culex theileri	Homo sapiens	human	1
14	33.4871	48.3538	1184	mountain forest steppe	rural	aspirator	2015-09-11 02:00:00	2015-09-11 02:00:00	Anopheles maculipennis s.l.	Bos taurus	non-human mammal	3
14	33.4871	48.3538	1184	mountain forest steppe	rural	aspirator	2015-09-11 02:00:00	2015-09-11 02:00:00	Anopheles maculipennis s.l.	Homo sapiens	human	1
14	33.4871	48.3538	1184	mountain forest steppe	rural	aspirator	2016-06-16 02:00:00	2016-06-16 02:00:00	Anopheles superpictus	Equus asinus	non-human mammal	2
14	33.4871	48.3538	1184	mountain forest steppe	rural	aspirator	2016-06-16 02:00:00	2016-06-16 02:00:00	Anopheles superpictus	Anas spp.	bird	2
14	33.4871	48.3538	1184	mountain forest steppe	rural	aspirator	2016-06-16 02:00:00	2016-06-16 02:00:00	Culex theileri	Bos taurus	non-human mammal	1
14	33.4871	48.3538	1184	mountain forest steppe	rural	aspirator	2016-07-22 02:00:00	2016-07-22 02:00:00	Culex theileri	Bos taurus	non-human mammal	4
14	33.4871	48.3538	1184	mountain forest steppe	rural	aspirator	2016-08-01 02:00:00	2016-08-01 02:00:00	Culex theileri	Bos taurus	non-human mammal	1
14	33.4871	48.3538	1184	mountain forest steppe	rural	aspirator	2016-08-02 02:00:00	2016-08-02 02:00:00	Culex theileri	Bos taurus	non-human mammal	2
14	33.4871	48.3538	1184	mountain forest steppe	rural	aspirator	2016-08-04 02:00:00	2016-08-04 02:00:00	Anopheles superpictus	Bos taurus	non-human mammal	5
14	33.4871	48.3538	1184	mountain forest steppe	rural	aspirator	2016-09-17 02:00:00	2016-09-17 02:00:00	Culex sitiens	Bos taurus	non-human mammal	1
