# Supplementary material for: Host-feeding patterns of Culex mosquitoes in Iran
Source: Parasit Vectors. 2018 Dec 27;11:669. doi: 10.1186/s13071-018-3237-2 (PMC6307250; doi:10.1186/s13071-018-3237-2)
Supplement: Supplementary file 2 — Table S2. Frequency of collected mosquito specimens with information on the frequency/percentage of blood-fed mosquito specimens per trapping site, method and date. (XLSX 18 kb) [file 13071_2018_3237_MOESM2_ESM.xlsx]

## Sheet: blood-fed specimens
Trapping site	Trapping method	Start date	All specimens	Blood-fed specimens	Percentage of blood-fed specimens
1	BG trap	2015-08-05 02:00:00	146	6	4.10959
1	gravid trap	2015-08-05 02:00:00	4	0	0
1	BG trap	2015-09-02 02:00:00	197	2	1.01523
2	BG trap	2015-07-15 02:00:00	55	0	0
2	EVS trap	2015-07-15 02:00:00	38	3	7.89474
2	EVS trap	2015-08-05 02:00:00	352	2	0.568182
2	BG trap	2015-09-02 02:00:00	409	0	0
2	EVS trap	2015-09-02 02:00:00	431	3	0.696056
2	EVS trap	2015-10-02 02:00:00	252	0	0
2	gravid trap	2015-10-02 02:00:00	3	0	0
2	aspirator	2016-06-02 02:00:00	77	3	3.8961
2	BG trap	2016-06-02 02:00:00	149	2	1.34228
2	EVS trap	2016-06-03 02:00:00	533	1	0.187617
2	aspirator	2016-07-02 02:00:00	2	2	100
2	BG trap	2016-07-02 02:00:00	527	3	0.56926
2	EVS trap	2016-07-03 02:00:00	373	0	0
2	aspirator	2016-08-08 02:00:00	3	3	100
2	BG trap	2016-08-08 02:00:00	478	0	0
2	EVS trap	2016-08-10 02:00:00	278	1	0.359712
2	aspirator	2016-09-01 02:00:00	225	14	6.22222
2	BG trap	2016-09-01 02:00:00	473	1	0.211416
2	EVS trap	2016-09-01 02:00:00	619	1	0.161551
3	BG trap	2015-07-15 02:00:00	139	2	1.43885
3	BG trap	2015-08-05 02:00:00	248	0	0
3	BG trap	2015-09-02 02:00:00	144	4	2.77778
3	BG trap	2015-10-02 02:00:00	54	1	1.85185
3	gravid trap	2015-10-02 02:00:00	1	0	0
4	BG trap	2015-07-15 02:00:00	291	18	6.18557
4	BG trap	2015-08-05 02:00:00	390	3	0.769231
4	BG trap	2015-10-02 02:00:00	227	21	9.2511
4	aspirator	2016-06-02 02:00:00	26	0	0
4	BG trap	2016-06-02 02:00:00	321	5	1.55763
4	EVS trap	2016-06-04 02:00:00	407	0	0
4	BG trap	2016-07-02 02:00:00	285	3	1.05263
4	BG trap	2016-08-08 02:00:00	524	3	0.572519
4	EVS trap	2016-08-11 02:00:00	306	0	0
4	BG trap	2016-09-01 02:00:00	237	2	0.843882
4	EVS trap	2016-09-01 02:00:00	656	0	0
5	BG trap	2015-07-15 02:00:00	202	3	1.48515
5	BG trap	2015-08-05 02:00:00	251	0	0
5	BG trap	2015-09-02 02:00:00	99	1	1.0101
5	BG trap	2015-10-02 02:00:00	168	0	0
5	BG trap	2016-06-02 02:00:00	220	2	0.909091
5	EVS trap	2016-06-02 02:00:00	536	2	0.373134
5	BG trap	2016-07-02 02:00:00	418	3	0.717703
5	EVS trap	2016-07-02 02:00:00	509	0	0
5	gravid trap	2016-07-02 02:00:00	5	0	0
5	aspirator	2016-08-08 02:00:00	2	2	100
5	BG trap	2016-08-08 02:00:00	275	3	1.09091
5	EVS trap	2016-08-08 02:00:00	536	2	0.373134
5	aspirator	2016-09-01 02:00:00	201	10	4.97512
5	BG trap	2016-09-01 02:00:00	297	1	0.3367
5	EVS trap	2016-09-01 02:00:00	644	0	0
6	BG trap	2015-08-05 02:00:00	3	3	100
7	BG trap	2015-08-14 02:00:00	171	1	0.584795
7	BG trap	2015-09-14 02:00:00	219	0	0
8	BG trap	2015-07-22 02:00:00	189	16	8.46561
8	BG trap	2015-08-14 02:00:00	119	0	0
8	BG trap	2015-09-14 02:00:00	215	0	0
8	EVS trap	2015-10-08 02:00:00	421	0	0
8	aspirator	2016-06-10 02:00:00	7	0	0
8	BG trap	2016-06-10 02:00:00	536	0	0
8	EVS trap	2016-06-10 02:00:00	4	0	0
8	gravid trap	2016-06-10 02:00:00	4	0	0
8	EVS trap	2016-06-12 02:00:00	501	0	0
8	aspirator	2016-07-11 02:00:00	2	2	100
8	BG trap	2016-07-11 02:00:00	408	5	1.22549
8	EVS trap	2016-07-13 02:00:00	49	0	0
8	aspirator	2016-08-16 02:00:00	1	1	100
8	BG trap	2016-08-16 02:00:00	446	3	0.672646
8	EVS trap	2016-08-19 02:00:00	63	0	0
8	aspirator	2016-09-10 02:00:00	88	0	0
8	BG trap	2016-09-10 02:00:00	310	1	0.322581
9	BG trap	2015-07-22 02:00:00	20	20	100
9	BG trap	2015-08-14 02:00:00	8	8	100
10	BG trap	2015-07-22 02:00:00	11	11	100
10	BG trap	2015-08-14 02:00:00	5	5	100
10	BG trap	2016-06-10 02:00:00	3	3	100
10	aspirator	2016-07-11 02:00:00	1	1	100
10	BG trap	2016-07-11 02:00:00	3	3	100
10	BG trap	2016-08-16 02:00:00	4	4	100
11	aspirator	2016-06-10 02:00:00	72	3	4.16667
11	BG trap	2016-06-10 02:00:00	714	11	1.54062
11	gravid trap	2016-06-10 02:00:00	2	0	0
11	EVS trap	2016-06-11 02:00:00	543	6	1.10497
11	aspirator	2016-07-11 02:00:00	1	1	100
11	BG trap	2016-07-11 02:00:00	331	15	4.53172
11	gravid trap	2016-07-11 02:00:00	4	0	0
11	EVS trap	2016-07-12 02:00:00	169	3	1.77515
11	aspirator	2016-08-16 02:00:00	1	1	100
11	BG trap	2016-08-16 02:00:00	609	4	0.656814
11	EVS trap	2016-08-17 02:00:00	151	1	0.662252
11	aspirator	2016-09-10 02:00:00	166	12	7.22892
11	BG trap	2016-09-10 02:00:00	495	0	0
11	EVS trap	2016-09-10 02:00:00	1008	0	0
12	BG trap	2015-07-27 02:00:00	375	39	10.4
12	BG trap	2015-08-23 02:00:00	342	0	0
12	BG trap	2015-09-25 02:00:00	732	0	0
12	BG trap	2015-10-13 02:00:00	204	0	0
12	EVS trap	2015-10-13 02:00:00	309	0	0
12	BG trap	2016-06-22 02:00:00	330	5	1.51515
12	EVS trap	2016-06-22 02:00:00	176	0	0
12	gravid trap	2016-06-22 02:00:00	2	0	0
12	aspirator	2016-07-17 02:00:00	4	4	100
12	BG trap	2016-07-17 02:00:00	363	0	0
12	EVS trap	2016-07-17 02:00:00	170	2	1.17647
12	aspirator	2016-08-24 02:00:00	231	4	1.7316
12	BG trap	2016-08-24 02:00:00	535	3	0.560748
12	EVS trap	2016-08-24 02:00:00	236	0	0
12	gravid trap	2016-08-24 02:00:00	4	0	0
12	EVS trap	2016-08-26 02:00:00	64	0	0
12	aspirator	2016-09-22 02:00:00	340	21	6.17647
12	BG trap	2016-09-22 02:00:00	270	0	0
12	EVS trap	2016-09-22 02:00:00	627	0	0
13	BG trap	2015-07-27 02:00:00	321	26	8.09969
13	BG trap	2015-08-23 02:00:00	126	3	2.38095
13	BG trap	2015-09-25 02:00:00	213	0	0
13	BG trap	2015-10-13 02:00:00	264	0	0
14	aspirator	2015-08-06 02:00:00	94	19	20.2128
14	aspirator	2015-08-15 02:00:00	8	4	50
14	aspirator	2015-08-16 02:00:00	12	7	58.3333
14	aspirator	2015-08-17 02:00:00	129	47	36.4341
14	aspirator	2015-08-20 02:00:00	34	6	17.6471
14	aspirator	2015-08-23 02:00:00	1	1	100
14	aspirator	2015-08-25 02:00:00	27	13	48.1481
14	aspirator	2015-08-26 02:00:00	114	26	22.807
14	aspirator	2015-08-28 02:00:00	82	8	9.7561
14	aspirator	2015-09-02 02:00:00	21	11	52.381
14	aspirator	2015-09-04 02:00:00	220	17	7.72727
14	aspirator	2015-09-11 02:00:00	45	4	8.88889
14	aspirator	2016-06-06 02:00:00	58	0	0
14	aspirator	2016-06-16 02:00:00	121	5	4.13223
14	aspirator	2016-06-18 02:00:00	3	0	0
14	aspirator	2016-07-22 02:00:00	217	4	1.84332
14	aspirator	2016-07-23 02:00:00	156	0	0
14	aspirator	2016-07-29 02:00:00	3	0	0
14	aspirator	2016-08-01 02:00:00	418	1	0.239234
14	aspirator	2016-08-02 02:00:00	152	2	1.31579
14	aspirator	2016-08-04 02:00:00	197	5	2.53807
14	aspirator	2016-08-05 02:00:00	131	0	0
14	aspirator	2016-08-10 02:00:00	150	0	0
14	aspirator	2016-08-20 02:00:00	170	0	0
14	aspirator	2016-09-11 02:00:00	4	0	0
14	aspirator	2016-09-14 02:00:00	150	0	0
14	aspirator	2016-09-15 02:00:00	51	0	0
14	aspirator	2016-09-16 02:00:00	3	0	0
14	aspirator	2016-09-17 02:00:00	53	1	1.88679
14	aspirator	2016-09-18 02:00:00	151	0	0
14	aspirator	2016-09-20 02:00:00	151	0	0
14	aspirator	2016-09-21 02:00:00	120	0	0
14	aspirator	2016-09-22 02:00:00	30	0	0
14	aspirator	2016-09-23 02:00:00	1	0	0
14	aspirator	2016-09-25 02:00:00	250	0	0
14	aspirator	2016-09-27 02:00:00	100	0	0
