# Supplementary material for: Host-feeding patterns of Culex mosquitoes in Iran
Source: Parasit Vectors. 2018 Dec 27;11:669. doi: 10.1186/s13071-018-3237-2 (PMC6307250; doi:10.1186/s13071-018-3237-2)
Supplement: Supplementary file 3 — Table S3. Frequency/percentage of mosquito specimens per trapping method. (XLSX 11 kb) [file 13071_2018_3237_MOESM3_ESM.xlsx]

## Sheet: dddd
Mosquito species	Aspirator	BG trap	EVS trap	Gravid trap
Aedes caspius	4 (0.08)	4 (0.02)	(0.00)	(0.00)
Aedes echinus	(0.00)	1 (0.01)	(0.00)	(0.00)
Aedes vexans	2 (0.04)	(0.00)	(0.00)	(0.00)
Anopheles apoci	1 (0.02)	1 (0.01)	(0.00)	(0.00)
Anopheles dthali	6 (0.12)	(0.00)	(0.00)	(0.00)
Anopheles fluviatilis s.l.	6 (0.12)	(0.00)	(0.00)	(0.00)
Anopheles claviger	(0.00)	12 (0.07)	(0.00)	(0.00)
Anopheles hyrcanus	36 (0.71)	29 (0.18)	105 (0.96)	(0.00)
Anopheles maculipennis s.l.	57 (1.12)	43 (0.27)	4 (0.04)	(0.00)
Anopheles stephensi	16 (0.32)	(0.00)	(0.00)	(0.00)
Anopheles superpictus	103 (2.03)	(0.00)	(0.00)	(0.00)
Anopheles marteri	(0.00)	1 (0.01)	1 (0.01)	(0.00)
Anopheles plumbeus	(0.00)	2 (0.01)	2 (0.02)	(0.00)
Anopheles pseudopictus	(0.00)	7 (0.04)	(0.00)	(0.00)
Culex mimeticus	13 (0.26)	1 (0.01)	(0.00)	(0.00)
Culex perexiguus	59 (1.16)	302 (1.87)	25 (0.23)	(0.00)
Culex pipiens cf. quinquefasciatus	1 (0.02)	6 (0.04)	1 (0.01)	(0.00)
Culex pipiens pipiens form molestus	(0.00)	4 (0.02)	1 (0.01)	(0.00)
Culex pipiens pipiens form pipiens	91 (1.79)	225 (1.40)	4 (0.04)	1 (3.45)
Culex pipiens pipiens form pipiens x molestus	5 (0.10)	10 (0.06)	(0.00)	(0.00)
Culex pipiens s.l.	338 (6.66)	15046 (93.35)	2726 (24.87)	27 (93.10)
Culex sitiens	1216 (23.95)	323 (2.00)	8030 (73.26)	1 (3.45)
Culex territans	(0.00)	1 (0.01)	(0.00)	(0.00)
Culex theileri	3122 (61.49)	100 (0.62)	27 (0.25)	(0.00)
Culex tritaeniorhynchus	1 (0.02)	(0.00)	35 (0.32)	(0.00)
Sum	5077	16118	10961	29
Anopheles hyrcanus	105
Anopheles maculipennis s.l.	4
Anopheles marteri	1
Anopheles plumbeus	2
Culex perexiguus	25
Culex pipiens cf. quinquefasciatus	1
Culex pipiens pipiens form molestus	1
Culex pipiens pipiens form pipiens	4
Culex pipiens s.l.	2726
Culex sitiens	8030
Culex theileri	27
Culex tritaeniorhynchus	35
