# Supplementary material for: Host-feeding patterns of Culex mosquitoes in Iran
Source: Parasit Vectors. 2018 Dec 27;11:669. doi: 10.1186/s13071-018-3237-2 (PMC6307250; doi:10.1186/s13071-018-3237-2)
Supplement: Supplementary file 4 — Table S4. Frequency of blood meals per host species taken by the least abundant mosquito species. (XLSX 11 kb) [file 13071_2018_3237_MOESM4_ESM.xlsx]

## Sheet: gg2
Host species	Aedes caspius	Anopheles apoci	Anopheles claviger	Anopheles dthali	Anopheles fluviatilis s.l.	Anopheles hyrcanus	Anopheles maculipennis s.l.	Anopheles marteri	Anopheles plumbeus	Anopheles stephensi	Anopheles superpictus	Culex mimeticus	Culex pipiens cf. quinquefasciatus	Culex pipiens pipiens form molestus	Culex pipiens pipiens form pipiens x molestus	Culex tritaeniorhynchus
Birds
Anas spp.	0	0	1	0	0	1	0	0	0	0	2	0	0	0	2	1
Gallus gallus	0	0	0	0	0	0	0	0	0	0	0	0	1	0	1	0
Total number of birds								0	0	0	0	0	0	0	0	0
Humans
Homo sapiens	1	0	1	0	1	6	3	0	1	2	4	1	6	2	6	1
Non-human mammals
Bos taurus	0	0	0	3	0	4	14	0	0	7	12	2	1	3	4	0
Canis lupus	0	1	0	0	0	0	0	1	0	0	0	0	0	0	1	0
Equus asinus	0	0	0	0	0	0	0	0	0	0	3	0	0	0	0	0
Ovis aries	0	0	1	0	0	1	0	0	0	1	3	0	0	0	0	0
Sus scrofa	0	0	0	0	0	0	0	0	0	0	1	0	0	0	0	0
