# Supplementary material for: Host-feeding patterns of Culex mosquitoes in Iran
Source: Parasit Vectors. 2018 Dec 27;11:669. doi: 10.1186/s13071-018-3237-2 (PMC6307250; doi:10.1186/s13071-018-3237-2)
Supplement: Supplementary file 6 — Table S5. Frequency for each host-feeding group (birds, non-human mammals, humans and reptiles) for the mosquito species not belonging to the four most abundant blood-fed mosquito species differentiated for the three used trapping methods. (XLSX 10 kb) [file 13071_2018_3237_MOESM6_ESM.xlsx]

## Sheet: e2e
Mosquito species	Host group	Aspirator	BG trap	EVS trap
Aedes caspius	human	1	0	0
Anopheles apoci	non-human mammal	0	1	0
Anopheles claviger	bird	0	1	0
Anopheles claviger	human	0	1	0
Anopheles claviger	non-human mammal	0	1	0
Anopheles dthali	non-human mammal	3	0	0
Anopheles fluviatilis s.l.	human	1	0	0
Anopheles hyrcanus	bird	0	0	1
Anopheles hyrcanus	human	2	1	3
Anopheles hyrcanus	non-human mammal	2	0	3
Anopheles maculipennis s.l.	human	2	1	0
Anopheles maculipennis s.l.	non-human mammal	12	2	0
Anopheles marteri	non-human mammal	0	0	1
Anopheles plumbeus	human	0	1	0
Anopheles stephensi	human	2	0	0
Anopheles stephensi	non-human mammal	8	0	0
Anopheles superpictus	bird	2	0	0
Anopheles superpictus	human	4	0	0
Anopheles superpictus	non-human mammal	19	0	0
Culex mimeticus	human	1	0	0
Culex mimeticus	non-human mammal	2	0	0
Culex pipiens cf. quinquefasciatus	bird	0	0	1
Culex pipiens cf. quinquefasciatus	human	1	5	0
Culex pipiens cf. quinquefasciatus	non-human mammal	0	1	0
Culex pipiens pipiens form molestus	human	0	1	1
Culex pipiens pipiens form molestus	non-human mammal	0	3	0
Culex pipiens pipiens form pipiens x molestus	bird	0	3	0
Culex pipiens pipiens form pipiens x molestus	human	2	4	0
Culex pipiens pipiens form pipiens x molestus	non-human mammal	2	3	0
Culex tritaeniorhynchus	bird	1	0	0
Culex tritaeniorhynchus	human	0	0	1
