# Supplementary material for: Host-feeding patterns of Culex mosquitoes in Iran
Source: Parasit Vectors. 2018 Dec 27;11:669. doi: 10.1186/s13071-018-3237-2 (PMC6307250; doi:10.1186/s13071-018-3237-2)
Supplement: Supplementary file 7 — Table S6. Frequency/percentage for the host-feeding groups (birds, non-human mammals, humans and reptiles) for each trapping site. (XLSX 15 kb) [file 13071_2018_3237_MOESM7_ESM.xlsx]

## Sheet: ddd
Trapping site	Host group	Specimens	Percentage of specimens per trapping site
1	bird	3	37.5
1	human	2	25
1	non-human mammal	3	37.5
2	bird	11	28.2051
2	human	20	51.2821
2	non-human mammal	8	20.5128
3	bird	5	71.4286
3	human	2	28.5714
4	bird	10	18.1818
4	human	19	34.5455
4	non-human mammal	26	47.2727
5	bird	3	10.3448
5	human	10	34.4828
5	non-human mammal	16	55.1724
6	bird	1	33.3333
6	human	2	66.6667
7	human	1	100
8	bird	4	14.2857
8	human	14	50
8	non-human mammal	10	35.7143
9	bird	3	10.7143
9	human	13	46.4286
9	non-human mammal	12	42.8571
10	bird	8	29.6296
10	human	12	44.4444
10	non-human mammal	7	25.9259
11	bird	6	10.5263
11	human	38	66.6667
11	non-human mammal	13	22.807
12	bird	16	20.5128
12	human	34	43.5897
12	non-human mammal	26	33.3333
12	reptile	2	2.5641
13	bird	13	44.8276
13	human	13	44.8276
13	non-human mammal	3	10.3448
14	bird	10	5.52486
14	human	44	24.3094
14	non-human mammal	127	70.1657
